# Supplementary material for: Characterization of an intracellular humanized single-chain antibody to matrix protein (M1) of H5N1 virus
Source: PLoS One. 2022 Mar 31;17(3):e0266220. doi: 10.1371/journal.pone.0266220 (PMC8970388; doi:10.1371/journal.pone.0266220)
Supplement: S1 File — (ZIP) [file pone.0266220.s001.zip]

Archive with 5 entries (4 files):
- attached file/
- attached file/B. Immunoaffinity constant data.xls
- attached file/B. Peptide Analysis Data.xlsx
- attached file/C. Purification of PTD-GFP fusion protein and determination of its transduction efficiency.pdf
- attached file/D.S1 _ raw _ images.jpg
