# Supplementary material for: Characterization of an intracellular humanized single-chain antibody to matrix protein (M1) of H5N1 virus
Source: PLoS One. 2022 Mar 31;17(3):e0266220. doi: 10.1371/journal.pone.0266220 (PMC8970388; doi:10.1371/journal.pone.0266220)
Supplement: S1 File — (ZIP) [file pone.0266220.s001.zip › attached file/B. Immunoaffinity constant data.xls]

## Sheet: Sheet1
	2.5	1.25	0.625	0.3125
1	2.583	1.768	1.316	1.021
0.5	1.886	1.012	0.885	0.636
0.25	1.002	0.586	0.553	0.432
0.125	0.602	0.332	0.276	0.228
0.0625	0.318	0.205	0.165	0.111
0.03125	0.165	0.102	0.081	0.062
0.015625	0.077	0.055	0.024	0.043
	2.5	1.25	0.625	0.3125
8	2.476	2.138	1.478	0.758
4	1.364	1.019	0.874	0.364
2	0.742	0.587	0.462	9.282
1	0.412	0.316	0.246	0.211
0.5	0.225	0.164	0.183	0.095
0.25	0.136	0.095	0.105	0.072
0.125	0.062	0.056	0.043	0.021
	2.5	1.25	0.625	0.3125
6	2.415	1.562	1.128	1.019
3	1.539	0.952	0.874	0.649
1.5	0.946	0.524	0.497	0.391
0.75	0.552	0.361	0.263	0.202
0.375	0.288	0.179	0.129	0.091
0.1875	0.149	0.1	0.083	0.061
0.09375	0.081	0.066	0.059	0.032
	2.5	1.25	0.625	0.3125
8	3.278	2.105	1.768	0.894
4	2.062	1.365	0.891	0.551
2	1.147	0.651	0.441	0.282
1	1.012	0.376	0.262	0.133
0.5	0.578	0.185	0.083	0.067
0.25	0.225	0.088	0.058	0.041
0.125	0.137	0.042	0.032	0.02
	2.5	1.25	0.625	0.3125
9	2.976	2.136	1.212	0.998
4.5	1.857	1.652	0.981	0.576
2.25	1.176	0.087	0.496	0.315
1.125	0.768	0.512	0.262	0.166
0.5625	0.397	0.201	0.147	0.091
0.28125	0.285	0.1	0.061	0.033
0.140625	0.158	0.065	0.025	0.025

## Sheet: 1
	2.5	2.5	0.625	0.3125			2.5	1.25	0.625	0.3125
1	2.4	2.1	1.761	0.9		1	2.583	1.768	1.316	1.123
0.5	2.2	1.8	1.229	0.77		半数吸光值	1.2915	0.884	0.658	0.5615
0.25	0.9	0.9	0.762	0.4
0.125	0.9	0.513	0.36	0.12
0.0625	0.6	0.186	0.113	0.1
0.03125	0.2	0.078	0.035	0.044
0.015625	0.1	0.04	0.024	0.022

## Sheet: 1C
抗原 抗体	2.5	1.25	0.625	0.3125
8	2.476	2.138	1.478	0.966
4	1.8	1.612	1.223	0.808
2	1.024	0.878	0.624	0.356
1	0.4	0.316	0.246	0.211
0.5	0.225	0.164	0.183	0.095
0.25	0.136	0.095	0.105	0.072
0.125	0.062	0.056	0.043	0.021

## Sheet: 7B
抗原 抗体	2.5	1.25	0.625	0.3125
6	2.415	1.562	1.128	1.019
3	2	1.2	0.874	0.8
1.5	0.946	0.725	0.497	0.46
0.75	0.322	0.341	0.263	0.23
0.375	0.111	0.121	0.101	0.078
0.1875	0.08	0.05	0.042	0.027
0.09375	0.06	0.04	0.03	0.022

## Sheet: 3F
抗原 抗体	2.5	1.25	0.625	0.3125
8	3.278	2.105	1.768	0.894
4	3.089	1.98	1.587	0.786
2	2.12	0.97	0.596	0.508
1	0.78	0.376	0.215	0.145
0.5	0.35	0.15	0.083	0.0456
0.25	0.156	0.056	0.048	0.023
0.125	0.137	0.042	0.042	0.02

## Sheet: 4G
抗原 抗体	2.5	1.25	0.625	0.3125
9	2.976	2.136	1.212	0.998
4.5	2.154	1.652	1.1	0.867
2.25	1.303	1.176	0.68	0.35
1.125	0.688	0.512	0.35	0.166
0.5625	0.232	0.18	0.13	0.06
0.28125	0.082	0.066	0.061	0.03
0.140625	0.061	0.058	0.055	0.025

## Sheet: Sheet5
单链抗体亲和常数测定
HuScFv	n=2			n=4		n=8
1C（×106）	2.7	3.42	2.95	3.15	3.09	3.03	3.06±0.22
7B（×107）	1.26	2.4	4.67	1.85	8.02	4.55	3.79±2.29
3F（×108）	2.8	2.44	3.95	2.55	3.27	3.2	3.04±0.51
4G（×107）	3.27	3.97	2.04	3.71	2.44	2.53	2.99±0.70

## Sheet: Sheet2
1C（×106）
n=2			n=4		n=8
2.7	3.42	2.95	3.15	3.09	3.03	3.06±0.22
7B（×107）
n=2			n=4		n=8
1.26	2.4	4.67	1.85	8.02	4.55	3.79±2.29
3F（×108）
n=2			n=4		n=8
2.8	2.44	3.95	2.55	3.27	3.2	3.04±0.51
4G（×107）
n=2			n=4		n=8
3.27	3.97	2.04	3.71	2.44	2.53	2.99±0.70
