# Supplementary material for: Characterization of an intracellular humanized single-chain antibody to matrix protein (M1) of H5N1 virus
Source: PLoS One. 2022 Mar 31;17(3):e0266220. doi: 10.1371/journal.pone.0266220 (PMC8970388; doi:10.1371/journal.pone.0266220)
Supplement: S1 File — (ZIP) [file pone.0266220.s001.zip › attached file/B. Peptide Analysis Data.xlsx]

## Sheet: Sheet1
Peptide Analysis Data
1	2	3	4	5	6	7	8	9	10	Numbering
0.58	0.593	0.368	0.521	0.3	0.371	0.555	0.494	0.534	2.165
0.044	0.043	0.041	0.041	0.042	0.039	0.04	0.04	0.044	0.043	Negative control
1	2	3	4	5	6	7	8	9	10	11	Numbering
0.657	0.582	0.546	0.818	2	2.266	2.002	0.575	0.707	0.435	0.532
0.044	0.043	0.047	0.049	0.046	0.044	0.041	0.041	0.041	0.046	0.043	Negative control
1	2	Numbering
1.676	0.283
0.091	0.105	Negative control
